# Supplementary material for: Selective Sweeps in a Nutshell: The Genomic Footprint of Rapid Insecticide Resistance Evolution in the Almond Agroecosystem
Source: Genome Biol Evol. 2020 Nov 4;13(1):evaa234. doi: 10.1093/gbe/evaa234 (PMC7850051; doi:10.1093/gbe/evaa234)
Supplement: evaa234_Supplementary_Data [file evaa234_supplementary_data.zip]

Archive with 15 entries (15 files):
- Figure S1.IGV Snapshot of aligned readsdocx.docx
- Figure S2.Alingments_on_para_and_KL9.docx
- Figure S3. Sanger_sequencing.docx
- Figure S4.PCA_plot.docx
- Figure S5.qPCR_results_plots.docx
- Figure S6.PAML_results_and_tree.docx
- Figure S7. Bifenthrin applications historical data.docx
- Supplementary_Methods.docx
- Table S1.docx
- Table S2.docx
- Table S3.docx
- Table S4.docx
- Table S5.docx
- Table S6.xlsx
- Table S7.docx
