# Supplementary material for: Selective Sweeps in a Nutshell: The Genomic Footprint of Rapid Insecticide Resistance Evolution in the Almond Agroecosystem
Source: Genome Biol Evol. 2020 Nov 4;13(1):evaa234. doi: 10.1093/gbe/evaa234 (PMC7850051; doi:10.1093/gbe/evaa234)
Supplement: evaa234_Supplementary_Data [file evaa234_supplementary_data.zip › Table S6.xlsx]

## Sheet: Table for paper
Table S6. RNAseq results on the genes in the sweep region. ALM = susceptible strain; R= "R347" resistant strain; FPKM: Fetaures per kilonase per million mapped reads; Bif = Diet with Bifenthrin; Ctrl = Control diet
SCAFFOLD	START	END	STRAND	GENE_ID	RNA_id	functional annotation	RPKMs per library												Bif v. Ctrl. In R only		Benj-Hoch	Significant?	Bif v Ctrl ALM only		Benj-Hoch	Significant?	ALM v R overall		Benj-Hoch	Significant?	Bif v. Ctrl. Overall		Benj-Hoch	Significant?
							ALM_B1	ALM_B2	ALM_B3	ALM_C1	ALM_C2	ALM_C3	R_B1	R_B2	R_B3	R_C1	R_C2	R_C3	t-test	rank	FDR		t-test	rank	FDR		t-test	rank	FDR		t-test	rank	FDR
NW_013535362.1	2922570	2976883	+	gene3366	rna4402	dynein heavy chain, cytoplasmic (LOC106129619), mRNA	19.93	18.75	18.87	24.75	22.02	19.4	23.55	24.21	22.79	21.44	22.44	18.91	0.916146	40	0.097561	no	0.144912	9	0.0219512	no	0.22076	17	0.0414634	no	0.916146	40	0.097561	no
NW_013535362.1	2977372	2991119	-	gene3367	rna4403	ADAM 17-like protease (LOC106129617), mRNA	11.34	9.6	10.88	11.16	9.57	10.1	12.17	10.44	13.29	13.37	9.83	10.01	0.455578	24	0.0585366	no	0.661726	32	0.0780488	no	0.175773	16	0.0390244	no	0.455578	24	0.0585366	no
NW_013535362.1	2996162	2999913	-	gene3368	rna4404	polyubiquitin-B (LOC106129618), mRNA	832.7	847.7	974.09	604.51	690.27	692.11	562.26	671.75	664.71	687.84	582.31	668.19	0.138049	11	0.0268293	no	0.0140132	2	0.00487805	no	0.0472631	8	0.0195122	no	0.138049	11	0.0268293	no
NW_013535362.1	3002489	3003978	-	gene3369	rna4405	cytochrome c oxidase assembly protein COX16 homolog, mitochondrial (LOC106129639), mRNA	33.64	33.91	33.98	35.6	31.13	32.07	32.62	23.19	23.95	29.22	33.35	25.46	0.725126	35	0.0853659	no	0.541359	28	0.0682927	no	0.0177258	6	0.0146341	no	0.725126	35	0.0853659	no
NW_013535362.1	3012239	3045757	+	gene3370	rna4407	tyrosine-protein kinase CSK (LOC106129714), transcript variant X2, mRNA	0.95	2.76	1.19	0.38	1.04	0.63	0.78	1.22	0.47	1.15	0.46	0.19	0.135829	10	0.0243902	no	0.188102	11	0.0268293	no	0.268378	21	0.0512195	no	0.135829	10	0.0243902	no
NW_013535362.1	3044389	3048122	-	gene3371	rna4408	uncharacterized LOC106129572 (LOC106129572), mRNA	0	0	0	0	0	0.15	0	0	0	0	0	0	0.340893	18	0.0439024	no	0.373901	20	0.0487805	no	0.340893	24	0.0585366	no	0.340893	18	0.0439024	no
NW_013535362.1	3049409	3053897	-	gene3372	rna4409	DET1 homolog (LOC106129605), mRNA	4.77	3.88	4.97	3.75	4.08	3.66	3.93	4.68	4.37	3.8	4.57	3.69	0.0546311	4	0.0097561	*	0.118749	6	0.0146341	no	0.967992	39	0.095122	no	0.0546311	4	0.0097561	*
NW_013535362.1	3055117	3067241	+	gene3373	rna4410	cyclin-dependent kinase 7 (LOC106129620), mRNA	2.88	2.52	3.16	2.83	3.83	3.23	2.37	2.2	2.66	2.01	1.96	2.22	0.88926	39	0.095122	no	0.267685	15	0.0365854	no	0.00261891	2	0.00487805	*	0.88926	39	0.095122	no
NW_013535362.1	3067370	3078948	-	gene3374	rna4411	tubulin polyglutamylase TTLL13-like (LOC106129573), mRNA	0.06	0.03	0.05	0	0	0.06	0.29	0.41	1.06	0.46	1.31	0.81	0.65902	33	0.0804878	no	0.289477	16	0.0390244	no	0.00194035	1	0.00243902	*	0.65902	33	0.0804878	no
NW_013535362.1	3079983	3096923	+	gene3375	rna4412	ubiquilin-1-like (LOC106129708), mRNA	53.62	52.97	56.97	60.6	55.29	49.47	46.64	45.23	48.85	46.06	51.29	53.4	0.491712	26	0.0634146	no	0.870185	38	0.0926829	no	0.0117699	5	0.0121951	*	0.491712	26	0.0634146	no
NW_013535362.1	3097871	3099727	+	gene3376	rna4413	GPI mannosyltransferase 2 (LOC106129667), transcript variant X2, mRNA	0.52	0	1.46	2.07	2.52	0	0	0	0	0	2.29	2.13	0.0538873	3	0.00731707	*	0.381625	24	0.0585366	no	0.589065	30	0.0731707	no	0.0538873	3	0.00731707	*
NW_013535362.1	3101631	3107700	-	gene3377	rna4415	methyl-CpG-binding domain protein 3 (LOC106129668), transcript variant X2, mRNA	5.13	3.51	8.22	4.33	3.94	4.47	3.91	6.75	3.24	6.17	6.22	6.98	0.819737	37	0.0902439	no	0.379273	23	0.0560976	no	0.531925	29	0.0707317	no	0.819737	37	0.0902439	no
NW_013535362.1	3128643	3157699	+	gene3378	rna4417	phospholipid-transporting ATPase ID (LOC106129670), mRNA	11.49	13.5	10.59	10.29	12.77	13.66	12.32	12.6	12.96	8.33	9.43	8.68	0.116106	7	0.0170732	no	0.788566	36	0.0878049	no	0.236147	20	0.0487805	no	0.116106	7	0.0170732	no
NW_013535362.1	3159383	3164900	+	gene3379	rna4418	uncharacterized LOC106129757 (LOC106129757), mRNA	4.35	5.13	3.68	4.19	4.37	5.3	5.24	4.31	4.64	4.52	4.1	3.72	0.563632	28	0.0682927	no	0.68905	33	0.0804878	no	0.807019	36	0.0878049	no	0.563632	28	0.0682927	no
NW_013535362.1	3164948	3193977	-	gene3380	rna4420	unconventional myosin-IXa-like (LOC106129709), transcript variant X1, mRNA	5.93	4.43	4.28	5.75	5.27	3.9	6.59	8.01	6.91	6.53	3.93	6.11	0.324243	17	0.0414634	no	0.90874	40	0.097561	no	0.0531928	9	0.0219512	no	0.324243	17	0.0414634	no
NW_013535362.1	3197609	3199024	-	gene3381	rna4421	Krueppel-like factor 9 (LOC106129644), mRNA	0.07	0.12	0.06	0.21	0	0	0	0	0	0.3	0	0	0.477064	25	0.0609756	no	0.86288	37	0.0902439	no	0.664349	33	0.0804878	no	0.477064	25	0.0609756	no
NW_013535362.1	3204704	3279423	-	gene3382	rna4423	protein groucho (LOC106129687), transcript variant X3, mRNA	0.68	0.96	0.43	0.26	0.44	1.02	0.82	0.13	0.92	0.44	0.17	0.29	0.251795	16	0.0390244	no	0.693936	34	0.0829268	no	0.382696	26	0.0634146	no	0.251795	16	0.0390244	no
NW_013535362.1	3304902	3307354	+	gene3383	rna4425	phosphomevalonate kinase (LOC106129627), mRNA	10.29	10.3	10.82	11.52	8.1	10.32	5.57	6.06	5.57	7.06	7.91	10.6	0.394118	22	0.0536585	no	0.655108	31	0.0756098	no	0.00704268	4	0.0097561	*	0.394118	22	0.0536585	no
NW_013535362.1	3344559	3370779	+	gene3384	rna4427	sodium channel protein para (LOC106129645), transcript variant X2, mRNA	0	0	0	0	0.03	0	0	0	0	0	0	0	0.340893	19	0.0463415	no	0.373901	21	0.0512195	no	0.340893	25	0.0609756	no	0.340893	19	0.0463415	no
NW_013535362.1	3387986	3396394	-	gene3385	rna4428	cytochrome P450 CYP6B54-55**	561.74	844.35	699.66	660.17	868.79	1103.24	884.44	730.83	538.94	1005.94	1053.83	1213.46	0.0192411	1	0.00243902	*	0.311942	18	0.0439024	no	0.383391	27	0.0658537	no	0.0192411	1	0.00243902	*
NW_013535362.1	3399243	3401314	-	gene3386	rna4429	cytochrome P450 CYP6B56	1184.03	850.66	912.22	799.59	561.15	1080.02	1003.63	1019.44	1372.82	753.57	509.91	788.71	0.0221403	2	0.00487805	*	0.405417	25	0.0609756	no	0.947797	37	0.0902439	no	0.0221403	2	0.00487805	*
NW_013535362.1	3403909	3420607	-	gene3387	rna4430	protein ariadne-1 (LOC106129696), transcript variant X1, mRNA	3.47	3.43	4.95	6.43	3.76	3.35	4.46	4.97	2.25	6.43	5.43	3.82	0.216634	14	0.0341463	no	0.63177	29	0.0707317	no	0.679685	34	0.0829268	no	0.216634	14	0.0341463	no
NW_013535362.1	3421473	3423241	-	gene3388	rna4432	uncharacterized LOC106129721 (LOC106129721), mRNA	21.01	21.77	23.68	18.46	19.09	21.88	18.11	18.73	20.38	20.95	18.39	20.09	0.446192	23	0.0560976	no	0.149863	10	0.0243902	no	0.12652	13	0.0317073	no	0.446192	23	0.0560976	no
NW_013535362.1	3423369	3430390	+	gene3389	rna4433	isoleucine--tRNA ligase, cytoplasmic (LOC106129722), mRNA	34.73	36.42	32.7	42.18	40.09	47.52	38.17	31.67	37.17	30.66	34.27	24.78	0.692794	34	0.0829268	no	0.0245539	3	0.00731707	no	0.0668342	10	0.0243902	no	0.692794	34	0.0829268	no
NW_013535362.1	3433176	3489393	-	gene3390	rna4434	dmX-like protein 2 (LOC106129661), mRNA	15.14	14.11	15.54	16.16	16.68	13.53	15.61	19.21	19.46	21.44	18.07	21.98	0.385441	21	0.0512195	no	0.646549	30	0.0731707	no	0.00323664	3	0.00731707	*	0.385441	21	0.0512195	no
NW_013535362.1	3476653	3481076	+	gene3391	rna4435	uncharacterized LOC106129658 (LOC106129658), mRNA	7.74	0	5.46	0	0	2.17	0	0	4.68	0	0	0	0.0991843	6	0.0146341	no	0.201441	12	0.0292683	no	0.28095	22	0.0536585	no	0.0991843	6	0.0146341	no
NW_013535362.1	3479317	3481542	-	gene3392	rna4437	uncharacterized LOC106129657 (LOC106129657), transcript variant X1, mRNA	0	0	0	0	0	0	0	0	0	0	0	0	N/A	41	0.1	N/A	N/A	41	0.1	N/A	N/A	41	0.1	N/A	N/A	41	0.1	N/A
NW_013535362.1	3490744	3524106	+	gene3393	rna4438	endophilin-A (LOC106129629), transcript variant X1, mRNA	17.21	18.59	23.98	17.4	18.24	16.8	18.55	22.58	27.07	18.93	18.99	29.32	0.587591	30	0.0731707	no	0.310179	17	0.0414634	no	0.107416	11	0.0268293	no	0.587591	30	0.0731707	no
NW_013535362.1	3525167	3528547	-	gene3394	rna4441	polyubiquitin-C (LOC106129631), mRNA	670.01	887.16	934.04	664.52	658.55	714.84	802.45	858.83	771.3	903.79	804.24	987.69	0.646859	32	0.0780488	no	0.143768	8	0.0195122	no	0.127308	14	0.0341463	no	0.646859	32	0.0780488	no
NW_013535362.1	3529722	3548710	+	gene3395	rna4442	ras GTPase-activating protein 1 (LOC106129632), mRNA	21.23	24.56	25.32	16.58	16.12	15.92	20.75	26.19	20.92	25.68	20.22	33.5	0.561885	27	0.0658537	no	0.00413437	1	0.00243902	no	0.124364	12	0.0292683	no	0.561885	27	0.0658537	no
NW_013535362.1	3549071	3550177	-	gene3396	rna4443	protein kish-A (LOC106129633), mRNA	16.66	16.6	13.84	16.94	17.37	16.59	13.24	13.72	7.53	16.01	18.48	13.41	0.0899935	5	0.0121951	*	0.256272	13	0.0317073	no	0.129637	15	0.0365854	no	0.0899935	5	0.0121951	*
NW_013535362.1	3550487	3554188	+	gene3397	rna4444	protein prenyltransferase alpha subunit repeat-containing protein 1 (LOC106129634), mRNA	8.37	6.83	7.66	6.85	6.49	6.93	6.86	7.6	6.73	8.26	5.69	8.16	0.577381	29	0.0707317	no	0.137015	7	0.0170732	no	0.955132	38	0.0926829	no	0.577381	29	0.0707317	no
NW_013535362.1	3584697	3630468	+	gene3398	rna4445	uncharacterized LOC106129575 (LOC106129575), mRNA	0.14	0.26	0.14	0.17	0.28	0.16	0.29	0.31	0.31	0.19	0.11	0.22	0.217947	15	0.0365854	no	0.695668	35	0.0853659	no	0.285742	23	0.0560976	no	0.217947	15	0.0365854	no
NW_013535362.1	3631722	3638019	-	gene3399	rna4446	uncharacterized LOC106129590 (LOC106129590), mRNA	0.81	0.17	0.4	0	0.16	0	0	0.23	1.34	0.24	0	0.39	0.123493	9	0.0219512	no	0.104888	5	0.0121951	no	0.656407	32	0.0780488	no	0.123493	9	0.0219512	no
NW_013535362.1	3745239	3796518	+	gene3400	rna4447	protein unc-13 homolog A (LOC106129589), mRNA	0.16	0.22	0.18	0.17	0.32	0.23	0.31	0.23	0.37	0.15	0.2	0.35	0.861788	38	0.0926829	no	0.32007	19	0.0463415	no	0.233424	18	0.0439024	no	0.861788	38	0.0926829	no
NW_013535362.1	3800374	3817393	+	gene3401	rna4448	actin-binding Rho-activating protein-like (LOC106129626), mRNA	0.41	1.23	1.4	1.75	1.25	1.38	1.6	1.21	0.68	0.93	1.68	2.01	0.121669	8	0.0195122	no	0.259644	14	0.0341463	no	0.683173	35	0.0853659	no	0.121669	8	0.0195122	no
NW_013535362.1	3826528	3849030	-	gene3402	rna4449	gonadotropin-releasing hormone II receptor-like (LOC106129576), mRNA	0.19	0.24	0.06	0.05	0	0.06	0.07	0.05	0.13	0.06	0.13	0.33	0.756992	36	0.0878049	no	0.0894681	4	0.0097561	no	0.631285	31	0.0756098	no	0.756992	36	0.0878049	no
NW_013535362.1	3852565	4034421	-	gene3403	rna4450	small conductance calcium-activated potassium channel protein (LOC106129591), mRNA	0.24	0.2	0.41	0.37	0.32	0.32	0.49	0.52	0.64	0.29	0.35	0.42	0.341788	20	0.0487805	no	0.467489	27	0.0658537	no	0.0412839	7	0.0170732	no	0.341788	20	0.0487805	no
NW_013535362.1	4090436	4108229	-	gene3404	rna4451	uncharacterized LOC106129735 (LOC106129735), mRNA	7.23	5.28	9.15	7.81	6.83	7.51	6.83	7.67	10.7	7.26	8.05	6.82	0.602175	31	0.0756098	no	0.894305	39	0.095122	no	0.474168	28	0.0682927	no	0.602175	31	0.0756098	no
NW_013535362.1	4240437	4246388	+	gene3405	rna4452	extensin-like (LOC106129597), mRNA	0.05	0.1	0.05	0.09	0.14	0.05	0.11	0.14	0	0.29	0.11	0.14	0.14984	13	0.0317073	no	0.436975	26	0.0634146	no	0.235588	19	0.0463415	no	0.14984	13	0.0317073	no
NW_013535362.1	4247890	4251407	+	gene3406	rna4453	uncharacterized protein DDB_G0286591-like (LOC106129577), mRNA	0	0	0	0	0	0.02	0	0	0	0	0	0.02	0.144928	12	0.0292683	no	0.373901	22	0.0536585	no	1	40	0.097561	no	0.144928	12	0.0292683	no
